# Supplementary material for: Chromosome-specific barcode system with centromeric repeat in cultivated soybean and wild progenitor
Source: Life Sci Alliance. 2024 Oct 1;7(12):e202402802. doi: 10.26508/lsa.202402802 (PMC11447526; doi:10.26508/lsa.202402802)
Supplement: Supplementary file 1 [file LSA-2024-02802_TableS1.xlsx]

## Sheet: Sayfa1
	Table S1. Primers used in this study
	Name	Purpose	Sequence
	GsCENH3-3RACE	3’RACE	5’- CCAAATCCGAAGAGTGAAGGTTCGTTG
	GsCENH3-5RACE	5’RACE	5’- TCACCAAGGCCTTCCTATTCCTCG
	CentGm4-F	cloning	5’- ATGCTAGCTGACATCGGCCAG
	CentGm4-R	cloning	5’- ATGTGGGTCACCTGGTGATTC
	CentGm1-F	cloning	5’- CGAGCGTCTCGATATATTAT
	CentGm1-R	cloning	5’- CGAAATTGAACAACGGAAGC
	CentGm1-F	qPCR	5’- GAGACGCTCGAAATTGAACA
	CentGm1-R	qPCR	5’- GATATATTATGCACCTGAA
	CentGm4-F	qPCR	5’- CGACCTCGGCCAGGAAAGT
	CentGm4-R	qPCR	5’- ATGACGTCGGTTAGGAAAT
	GmCR-F	qPCR	5’- AGGCATCTTAGCGGTGACA
	GmCR-R	qPCR	5’- AGGGGCTTGCTTTTCTATTG
	GsCL107-F	qPCR	5’- TTGCAATGGTTCAGCCTAAAAA
	GsCL107-R	qPCR	5’- TGCTGGAAATATTGGGTAACATC
	GsCL137-F	qPCR	5’- AAAACAGCCCCAATGCCAACTC
	GsCL137-R	qPCR	5’- AGCTTTACCCGATTTTACTCAACC
	GsSTR120A1-F	qPCR	5’- TTGATGGAACTCCGAAATAAG
	GsSTR120A1-R	qPCR	5’- TGCCTAAGTGTGGACCCTCAAG
