# Supplementary material for: Chromosome-specific barcode system with centromeric repeat in cultivated soybean and wild progenitor
Source: Life Sci Alliance. 2024 Oct 1;7(12):e202402802. doi: 10.26508/lsa.202402802 (PMC11447526; doi:10.26508/lsa.202402802)
Supplement: Supplementary file 2 [file LSA-2024-02802_TableS2.xlsx]

## Sheet: Sayfa1
	Table S2. Clusters possessing an enrichment ratio (ER) higher than 2.0 in the RepeatExplorer analysis.
	Cluster name	ER	Percentage of the input	Sequence features or similar sequences
	127	2024-09-11	0.01%	CentGm-1 (87%) 91 bp tandem repeat
	24	2024-06-08	0.12%	CentGm-4 (86%) 420 bp tandem repeat
	3	2024-01-08	0.40%	CentGm-4 (95%) 336 bp tandem repeat
	91	2024-06-07	0.05%	CentGm-4 (79%) 415 bp tandem repeat
	183	2024-06-06	0.01%	CentGm-4 (66%) 444 bp tandem repeat
	116	6.0	0.03%	CentGm-1 (82%) 91 bp tandem repeat
	137	2024-08-03	0.03%	Gypsy
	107	2024-09-02	0.07%	Centromeric gypsy in Lj
	2	2024-03-02	1.30%	CentGm-1 (98%) 91 bp tandem repeat
	1	2024-01-02	2.25%	CentGm-1 (93%) 93 bp tandem repeat
	87	2.0	0.13%	Centromeric gypsy in Lj
	224	2.0	0.01%	Unknown
