# Supplementary material for: Chromosome-specific barcode system with centromeric repeat in cultivated soybean and wild progenitor
Source: Life Sci Alliance. 2024 Oct 1;7(12):e202402802. doi: 10.26508/lsa.202402802 (PMC11447526; doi:10.26508/lsa.202402802)
Supplement: Supplementary file 3 [file LSA-2024-02802_TableS3.xlsx]

## Sheet: Sayfa1
	Table S3. Genome-wide bioinformatics analysis of the CentGm-4 centromeric DNA sequence in G. soja.
	Chromosome number	Total unit number	Length of unit 1 (bp)	Length of unit 2 (bp)	Length of unit 3 (bp)	Length of unit 4 (bp)	Total length of HOR (bp)	Length of unit 1 (bp)*	Length of unit 2 (bp)*	Length of unit 3 (bp)*	Total length of HOR (bp)*
	Chr 1	4	413	417	395	414	1639
	Chr 2	2	413	209			622
	Chr 3	3	400	413	402		1215
	Chr 4	1	411				411
	Chr 5	2 and 1*	416	252			668	256			256
	Chr 6	2	408	411			819
	Chr 7	2	413	413			826
	Chr 8	1 and 1*	413				413	413			413
	Chr 9	1	409				409
	Chr 10	1	413				413
	Chr 11	3	411	413	423		1247
	Chr 12	1	422				422
	Chr 13	3	422	252	407		1081
	Chr 14	1	413				413
	Chr 15	4 and 1*	418	416	415	411	1660	417			417
	Chr 16	1	417				417
	Chr 17	2 and 1*	413	407			820	411			411
	Chr 18	2 and 1*	317	419			736	417			417
	Chr 19	3 and 3*	407	409	413		1229	422	252	407	829
	Chr 20	2	413	435			848
	* It represents two variants that show two different genome compositions on the same chromosome.
