# Supplementary material for: Chromosome-specific barcode system with centromeric repeat in cultivated soybean and wild progenitor
Source: Life Sci Alliance. 2024 Oct 1;7(12):e202402802. doi: 10.26508/lsa.202402802 (PMC11447526; doi:10.26508/lsa.202402802)
Supplement: Supplementary file 4 [file LSA-2024-02802_TableS4.xlsx]

## Sheet: Sayfa1
	Table S4. Genome-wide bioinformatics analysis of the CentGm-4 centromeric DNA sequence in G.max.
	Chromosome number	Total unit number	Length of unit 1 (bp)	Length of unit 2 (bp)	Length of unit 3 (bp)	Length of unit 4 (bp)	Length of unit 5 (bp)	Total length of HOR (bp)	Length of unit 1 (bp)*	Length of unit 2 (bp)*	Length of unit 3 (bp)*	Total length of HOR (bp)*
	Chr 1	4	413	417	395	414		1639
	Chr 2	2	413	209				622
	Chr 3	3 and 3*	412	412	389			1213	405	412	389	1206
	Chr 4	4 and 1*	412	392	414	415		1633	411			411
	Chr 5	2 and 1*	416	252				668	256			256
	Chr 6	?
	Chr 7	2	413	413				826
	Chr 8	1	413					413
	Chr 9	1	409					409
	Chr 10	1	413					413
	Chr 11	?
	Chr 12	3 and 1*	422	287	416			1125	422			422
	Chr 13	1	422					422
	Chr 14	1	413					413
	Chr 15	4 and 1*	418	416	415	411		1660	411/413
	Chr 16	1	417					417
	Chr 17	3	420	411	417			1248
	Chr 18	2	317	419				736
	Chr 19	5 and 3*	410	410	409	411	409	2049	410	417	415	1242
	Chr 20	2	413	435				848
	* It represents two variants that show two different genome compositions on the same chromosome.
